# Supplementary material for: Estimating Abundances of Interacting Species Using Morphological Traits, Foraging Guilds, and Habitat
Source: PLoS One. 2014 Apr 11;9(4):e94323. doi: 10.1371/journal.pone.0094323 (PMC3984154; doi:10.1371/journal.pone.0094323)
Supplement: Appendix S2 — Species-specific point counts and measurements of forested area at each sample location (site). Order of species (columns) is identical to order of rows in Appendix S3. (CSV) [file pone.0094323.s002.csv]

site	area	1	2	3	4	5	6	7	8	9	10	11	12	13	14	15	16	17	18	19	20	21	22	23	24	25	26	27	28	29	30	31	32	33	34	35	36	37	38	39	40	41	42	43	44	45	46	47	48
1	119	0	0	0	0	0	0	0	0	0	1	0	0	0	0	0	0	0	0	3	1	0	0	0	0	0	0	0	0	0	0	1	0	0	0	0	2	0	0	2	0	0	0	0	0	0	0	0	0
1	119	0	0	0	0	0	0	0	0	0	0	0	0	0	0	0	0	0	0	0	0	1	0	0	0	0	0	0	0	2	0	1	0	0	0	0	1	0	0	2	0	0	0	0	0	0	0	0	0
1	119	0	0	0	0	0	0	0	0	0	0	0	0	1	0	0	0	0	0	1	1	2	1	0	0	0	0	0	0	0	0	1	0	0	0	0	1	0	0	2	0	0	0	0	0	0	0	0	0
2	366	0	0	0	0	0	0	0	0	0	0	0	0	0	0	0	0	0	0	1	1	1	2	0	0	0	1	0	0	0	0	0	1	0	1	0	0	0	0	1	1	0	0	0	0	0	0	0	3
2	366	0	0	0	0	0	0	0	0	0	1	0	0	0	0	0	0	0	0	2	3	1	4	1	0	0	0	0	0	0	0	1	1	0	0	0	0	0	0	3	1	0	0	0	0	0	0	0	3
2	366	0	0	0	0	0	0	0	0	0	1	0	1	0	0	2	0	0	0	0	2	1	0	0	0	0	0	0	0	0	0	0	0	0	3	0	0	0	0	0	1	0	0	0	0	0	0	0	1
3	366	0	0	0	0	0	0	1	0	1	0	0	0	0	0	2	0	0	0	1	0	2	1	0	0	0	2	1	0	0	0	0	1	0	1	0	0	0	0	3	0	0	1	0	0	0	0	0	2
3	366	0	0	0	0	0	0	0	0	1	0	0	0	0	0	1	0	0	0	0	1	2	1	0	0	0	2	0	0	1	0	0	2	0	0	0	0	0	0	2	1	1	1	0	0	0	1	0	1
3	366	0	0	0	0	0	0	0	0	0	0	0	0	0	0	1	0	0	0	0	1	1	1	0	0	0	1	0	0	1	0	0	0	0	3	0	0	0	0	2	0	0	0	0	0	0	0	0	0
4	471	0	0	0	0	0	0	0	0	0	0	0	0	0	0	2	0	0	1	1	0	0	1	0	0	0	0	0	0	0	0	0	2	0	3	0	0	0	0	2	2	0	0	0	0	0	0	0	1
4	471	0	0	0	0	0	0	0	0	0	1	0	0	0	0	0	0	0	0	1	0	0	0	0	0	0	1	1	0	1	0	1	4	0	2	0	0	0	0	0	0	0	0	0	0	0	0	0	2
4	471	0	0	0	0	1	0	0	0	0	0	0	0	0	0	2	0	0	0	3	0	2	1	1	0	0	0	0	0	1	0	0	4	0	1	0	0	0	0	0	2	0	0	0	0	0	2	0	0
5	400	0	0	0	0	0	0	0	0	0	0	0	0	1	0	0	0	1	1	1	1	1	0	0	0	0	1	0	0	1	0	0	0	0	2	0	0	0	0	2	1	1	0	0	0	0	0	0	2
5	400	0	0	0	0	0	0	1	0	0	0	0	0	1	0	0	0	0	0	0	1	1	1	0	0	0	0	0	0	1	0	0	0	0	2	0	0	0	0	0	1	0	0	0	0	0	0	0	3
5	400	0	0	0	0	0	0	0	0	0	1	0	0	0	0	0	0	0	0	2	3	0	2	0	0	0	1	0	0	1	0	0	1	0	2	0	0	0	0	0	1	0	0	0	0	0	0	0	2
6	485	0	0	0	0	2	1	1	1	0	1	0	0	1	0	0	0	0	0	2	0	2	3	1	0	0	0	0	0	1	0	1	0	0	1	0	0	0	0	0	1	0	0	0	0	0	0	0	3
6	485	0	0	0	0	0	1	2	0	0	0	0	1	0	0	0	0	1	0	1	0	0	2	0	0	0	0	0	0	0	0	0	1	0	1	0	0	0	0	0	1	0	0	0	0	0	0	0	2
6	485	0	0	0	0	1	0	0	1	0	0	0	0	1	0	0	0	0	1	1	0	1	0	0	0	0	0	0	0	0	0	0	2	0	2	0	0	0	0	2	2	1	0	0	0	0	0	0	1
7	485	0	0	0	0	0	1	2	0	0	0	0	0	0	0	2	0	0	0	0	1	1	2	0	0	0	0	0	0	0	0	1	2	0	2	0	0	0	0	0	1	0	0	0	0	0	0	0	1
7	485	0	0	0	0	0	1	1	0	0	0	0	0	0	0	1	0	0	0	1	0	1	3	0	0	0	0	0	0	1	0	0	3	0	2	0	0	0	0	1	1	0	0	0	0	0	0	0	1
7	485	0	0	0	0	0	1	0	0	0	0	0	0	0	0	1	0	0	0	2	1	1	2	0	0	0	0	0	0	1	0	0	0	0	0	0	0	0	0	0	2	0	0	0	0	0	0	0	1
8	485	0	0	0	0	0	0	0	0	0	1	0	0	1	0	0	0	0	1	1	0	1	1	0	0	0	0	0	0	1	0	0	1	0	3	0	0	0	0	1	2	0	1	0	0	0	0	0	2
8	485	0	0	0	0	0	1	1	0	0	0	1	0	0	0	0	0	0	0	1	1	0	1	1	0	0	1	0	0	1	0	0	1	0	2	0	0	0	0	1	3	0	0	1	0	0	0	0	0
8	485	0	0	0	0	0	1	0	0	0	1	0	0	1	0	0	0	0	1	1	1	0	0	0	0	0	0	0	0	1	0	1	0	0	3	0	0	0	0	0	1	0	0	0	0	0	0	0	1
9	485	0	0	0	0	0	0	1	1	0	2	0	1	0	0	2	0	0	1	1	0	2	1	1	0	0	0	0	0	0	0	0	1	0	3	0	0	0	0	0	1	0	1	0	0	0	0	0	2
9	485	0	0	0	0	0	1	1	0	0	0	0	0	0	0	1	0	0	1	2	1	1	2	0	0	0	0	0	0	0	0	0	2	0	2	0	0	0	0	0	1	0	1	0	0	0	0	0	2
9	485	0	0	0	0	0	1	0	0	0	2	0	0	0	0	1	0	0	0	0	1	1	0	1	0	0	0	1	0	0	0	0	1	0	3	0	0	0	0	0	0	0	0	0	0	0	0	0	1
10	419	0	0	0	0	0	0	1	0	0	1	0	0	0	0	2	0	0	2	0	0	1	1	1	0	0	0	0	0	1	0	0	0	0	2	0	0	0	0	0	0	0	0	0	0	0	0	0	4
10	419	0	0	0	0	1	0	0	0	0	1	0	0	1	0	2	0	0	0	2	0	3	3	0	0	0	2	1	0	0	0	0	0	0	2	0	0	0	0	0	1	0	0	1	0	0	1	0	0
10	419	0	0	0	0	0	0	0	0	0	0	0	0	0	0	2	0	0	1	1	1	2	2	0	0	0	0	0	0	1	0	0	0	0	2	0	0	0	0	2	0	0	0	0	0	0	0	0	3
11	419	0	0	0	0	0	0	1	0	0	1	0	0	0	0	2	0	0	0	2	2	0	2	1	0	0	0	0	0	1	0	0	0	0	3	0	0	0	0	0	0	0	0	0	0	0	0	0	1
11	419	1	0	0	0	2	0	0	0	0	2	0	0	0	0	0	0	0	0	1	0	1	2	0	0	0	0	0	0	0	0	0	0	0	3	0	0	0	0	0	0	0	0	0	0	0	0	0	1
11	419	0	0	0	0	0	0	0	0	0	0	0	0	0	0	2	0	0	0	0	3	1	2	1	0	0	0	0	0	1	0	0	0	0	3	0	0	0	0	1	0	0	0	0	0	0	0	0	2
12	100	0	0	0	0	0	1	0	0	0	0	0	0	1	0	0	0	0	0	0	1	1	0	0	0	0	4	0	0	2	0	1	1	0	0	0	0	1	0	0	0	0	0	0	0	0	0	0	0
12	100	0	0	0	0	0	0	0	0	0	0	0	0	0	0	1	0	0	0	2	0	1	1	1	0	0	2	1	0	2	0	1	0	0	0	0	0	1	0	0	0	0	0	0	0	0	0	0	0
12	100	0	0	0	0	0	0	0	0	0	0	0	0	0	0	1	0	0	0	1	0	0	0	0	0	0	3	0	0	2	0	1	2	0	0	0	0	1	0	2	0	0	0	0	0	0	0	0	0
13	237	0	0	0	0	0	0	0	0	0	0	0	0	0	0	1	0	0	0	2	1	0	0	0	0	0	0	0	0	1	1	0	3	0	1	0	0	0	0	1	0	0	0	0	0	0	0	0	2
13	237	0	0	0	0	0	0	0	0	0	1	0	0	0	0	2	0	0	0	3	1	0	3	0	0	0	0	0	0	0	0	0	2	0	0	0	0	0	0	0	0	0	0	0	0	0	0	0	0
13	237	0	0	0	0	1	0	0	0	0	1	0	0	0	0	1	0	0	0	2	1	1	2	0	0	0	0	0	0	0	0	0	1	0	0	0	0	0	0	2	0	0	0	0	0	0	0	0	1
14	237	0	0	0	0	0	0	1	0	0	0	0	0	0	0	2	0	0	0	0	1	1	1	0	0	0	0	0	0	2	1	0	3	0	1	0	0	1	0	1	0	0	0	0	0	0	0	0	1
14	237	0	0	0	0	0	0	0	0	0	1	0	0	0	0	1	0	0	0	2	2	2	1	0	0	0	0	0	0	1	0	0	2	0	1	0	0	0	0	2	0	0	0	0	0	0	0	0	0
14	237	0	0	0	0	1	0	0	0	0	1	0	0	0	0	1	0	0	0	2	2	1	1	1	0	0	1	0	0	1	0	0	0	0	1	0	0	0	0	3	0	0	0	0	0	0	0	0	1
15	1053	0	0	0	0	0	0	1	0	0	0	1	0	1	0	1	0	0	2	2	0	0	2	1	0	1	0	0	0	0	0	0	1	0	0	0	0	0	0	3	2	0	0	0	0	1	0	0	4
15	1053	0	0	0	0	0	0	0	0	0	0	0	0	0	0	1	0	0	1	0	0	2	0	1	0	1	1	0	0	0	0	1	1	0	0	0	0	0	0	5	2	1	0	0	0	0	0	0	5
15	1053	0	0	0	0	0	0	0	0	0	0	1	1	1	0	1	0	0	2	0	0	0	1	0	0	0	2	0	0	0	0	1	2	0	3	0	0	0	1	3	0	0	0	0	0	0	0	0	3
16	1053	0	0	0	0	0	0	0	0	0	0	0	1	0	0	0	0	0	1	2	0	2	1	0	0	0	0	0	0	0	0	0	3	0	4	0	0	0	0	2	0	0	0	0	2	0	0	0	6
16	1053	0	0	0	0	0	0	0	0	0	0	0	0	0	0	0	0	0	0	1	1	0	0	1	0	0	0	0	0	0	0	1	2	0	1	0	0	0	0	4	1	0	0	0	0	0	0	0	4
16	1053	0	0	0	0	0	0	0	0	0	0	1	0	0	0	0	0	0	0	1	0	1	1	1	0	0	0	0	0	0	0	1	3	0	1	0	0	0	0	4	0	0	0	0	1	0	0	0	3
17	1053	0	0	0	0	0	0	0	0	0	0	1	0	1	0	1	0	0	1	1	0	1	1	2	0	0	0	0	0	1	0	1	3	0	2	0	0	0	1	3	0	0	0	0	0	0	0	0	5
17	1053	0	0	0	1	0	0	0	0	0	0	0	0	1	0	1	0	0	0	2	0	2	3	1	0	0	0	0	0	0	0	0	4	0	2	0	0	0	0	5	0	0	0	0	0	0	0	0	6
17	1053	0	0	0	0	0	0	0	0	0	0	0	0	0	0	0	0	0	0	1	0	2	0	0	0	0	0	0	0	0	0	1	4	0	2	2	0	0	0	3	1	0	0	0	0	0	0	0	2
18	1053	0	0	0	0	0	0	0	0	0	0	1	0	0	0	1	1	0	1	0	1	1	1	0	0	0	0	0	0	1	0	0	3	0	2	0	0	0	0	1	0	1	0	0	0	0	0	0	3
18	1053	0	0	0	2	0	1	1	0	0	0	0	1	0	0	2	0	0	0	2	0	0	1	1	0	0	0	0	0	0	0	0	1	0	2	0	0	0	0	2	0	0	0	0	0	0	0	0	3
18	1053	0	0	0	0	0	1	0	0	0	1	0	0	0	0	2	0	0	0	0	0	1	1	1	0	0	0	0	0	0	0	0	0	0	4	0	0	0	0	2	0	0	0	0	0	0	0	0	1
19	314	0	0	0	0	1	1	0	0	0	1	0	0	0	0	0	0	0	0	1	1	1	0	0	0	0	1	1	0	1	0	0	1	0	0	0	2	0	0	0	0	0	0	0	0	0	1	0	0
19	314	0	0	0	0	0	0	0	0	0	0	0	0	1	0	1	0	0	1	1	1	1	3	0	0	0	1	0	0	2	0	0	0	0	0	0	0	0	0	2	0	0	0	2	0	0	0	0	0
19	314	0	0	0	0	0	0	0	0	0	1	0	0	1	0	0	0	0	0	2	0	0	2	0	0	0	1	1	0	2	0	0	0	0	0	0	2	0	0	0	0	0	1	0	0	0	0	0	0
20	464	0	0	1	0	0	0	0	1	0	0	0	0	0	0	0	0	0	0	1	2	1	0	0	0	0	0	0	0	2	0	0	0	0	0	0	0	0	0	4	0	0	0	0	0	0	0	0	0
20	464	0	0	0	0	0	0	0	0	0	0	0	0	0	0	1	0	0	0	1	2	1	2	0	0	0	0	1	0	1	0	1	2	0	0	0	0	0	0	1	0	0	0	0	0	0	0	0	0
20	464	0	0	0	0	0	0	0	0	0	1	0	0	0	0	0	0	0	0	1	1	1	1	0	0	0	0	1	1	2	0	1	1	0	0	0	1	1	0	0	0	0	0	0	0	0	0	0	0
21	243	0	0	0	0	0	0	0	0	0	0	0	0	1	0	0	0	0	2	0	0	0	2	1	0	0	1	0	0	0	0	0	3	0	1	0	0	0	0	2	2	0	1	0	0	0	0	0	3
21	243	0	0	0	0	1	0	0	0	0	1	0	0	0	0	0	0	0	1	1	0	2	2	0	0	0	1	0	0	1	0	1	0	0	0	0	0	0	0	3	1	0	1	0	0	0	0	0	3
21	243	0	0	0	0	0	0	0	0	0	0	0	0	0	0	2	1	0	0	1	0	0	1	0	0	0	0	0	0	0	0	0	0	0	0	0	0	0	0	5	1	0	1	0	0	0	0	0	2
22	170	0	0	0	0	1	1	0	0	0	1	0	0	1	0	1	0	0	0	1	2	1	2	0	0	0	1	1	0	3	0	0	3	0	0	0	0	0	0	1	0	0	1	0	0	0	0	0	0
22	170	0	0	0	0	1	0	0	0	0	2	0	0	1	0	1	0	0	0	2	2	0	3	0	0	0	0	0	0	3	0	0	1	0	0	0	0	0	0	1	0	0	0	0	0	0	0	0	0
22	170	0	0	0	0	0	1	0	0	0	0	0	0	1	0	0	0	0	0	1	1	1	3	0	0	0	2	0	0	3	0	0	1	0	0	0	4	0	0	0	0	0	0	1	0	0	0	0	0
23	423	0	0	0	0	2	0	0	0	0	1	1	0	1	0	1	0	0	2	0	0	2	2	1	0	0	2	0	0	0	0	0	2	0	3	0	0	0	0	3	3	0	0	0	0	0	0	0	5
23	423	0	0	0	0	0	0	0	0	0	1	0	0	1	0	0	0	0	0	0	1	0	1	0	0	0	2	0	0	0	0	0	3	0	3	0	0	0	0	0	1	0	0	0	0	0	0	0	3
23	423	0	0	0	0	0	0	0	0	0	1	0	0	0	0	1	0	0	0	0	0	1	0	0	0	0	2	0	0	0	0	0	2	0	4	0	0	0	0	3	0	0	0	0	0	0	0	0	2
24	423	0	0	0	0	1	0	0	0	0	1	0	0	1	0	1	0	0	1	0	0	1	2	1	0	0	2	0	0	0	0	0	1	0	2	0	0	0	0	2	0	0	0	0	0	0	0	0	4
24	423	0	0	0	0	0	0	1	0	0	1	0	0	0	0	0	0	0	0	1	0	1	1	0	0	0	1	0	0	1	0	1	1	0	2	0	0	0	0	1	0	0	0	0	0	0	0	0	3
24	423	0	0	0	0	0	0	0	0	0	0	0	0	1	0	2	0	0	0	1	0	0	1	0	0	0	2	0	0	0	0	1	2	0	2	0	0	0	0	2	0	0	0	0	0	0	0	0	2
25	141	0	0	0	0	0	0	0	0	0	1	0	0	1	0	1	0	0	0	0	0	2	1	0	0	0	3	0	0	4	0	1	0	0	1	0	1	1	0	0	0	0	0	0	0	0	0	0	0
25	141	0	0	0	0	0	0	0	0	0	0	0	0	1	0	0	0	0	1	1	1	0	1	1	0	0	1	0	0	3	0	1	0	0	0	0	0	2	0	0	1	0	0	1	0	0	0	0	0
25	141	0	0	0	0	0	0	0	1	0	0	0	0	1	0	0	1	0	0	1	1	1	0	0	0	0	2	0	2	3	0	1	0	0	0	0	0	1	0	0	0	0	0	0	0	0	0	0	0
26	697	0	0	0	0	0	1	0	0	0	0	0	0	1	0	1	0	0	0	1	2	1	2	0	0	0	0	0	0	0	0	0	0	0	0	0	0	0	0	0	0	0	0	0	0	0	0	0	1
26	697	0	0	0	0	0	0	0	0	0	1	0	0	1	0	0	0	0	0	2	2	2	0	0	0	0	0	0	0	0	0	0	0	0	0	0	0	0	0	0	0	0	0	0	0	0	0	0	1
26	697	0	0	0	0	0	0	0	0	0	0	0	0	0	0	0	0	0	0	2	2	1	3	1	0	0	0	0	0	0	0	0	0	0	0	0	0	0	0	0	0	2	0	0	0	0	0	0	2
27	697	0	0	0	0	0	0	0	0	0	1	0	1	0	0	0	0	0	0	3	3	1	2	0	0	0	0	0	0	0	0	0	1	0	0	0	0	0	0	0	0	0	0	0	1	0	0	0	1
27	697	0	0	0	0	0	0	0	0	0	1	0	1	0	0	0	0	0	0	2	2	1	1	0	0	0	0	0	0	0	0	0	0	0	0	0	0	0	0	0	0	0	0	0	1	0	0	0	1
27	697	0	0	0	0	0	0	0	0	0	0	0	0	0	0	0	0	0	0	1	1	2	1	0	1	0	0	0	0	0	0	0	0	0	0	1	0	0	0	2	0	2	0	0	1	0	0	0	2
28	359	0	0	0	0	0	0	0	0	0	1	0	0	0	0	1	0	0	1	1	1	2	2	1	0	0	1	1	1	0	0	0	0	0	0	0	1	0	0	0	1	0	0	0	0	0	0	0	0
28	359	0	0	0	0	0	0	1	0	0	1	0	0	0	0	1	1	0	0	2	2	0	1	0	0	0	0	1	0	0	0	0	0	0	0	0	0	0	0	0	2	0	0	1	0	0	0	0	0
28	359	0	0	0	0	0	0	0	0	0	2	0	0	0	2	1	1	0	0	1	1	1	0	0	0	0	2	0	1	0	0	1	0	0	0	0	1	0	0	0	0	0	0	1	0	0	0	0	0
29	359	0	0	0	0	0	0	0	0	0	1	0	0	1	0	1	0	0	0	1	1	0	1	1	0	0	1	0	0	0	0	0	0	0	0	0	0	0	0	0	1	0	0	0	0	0	0	2	0
29	359	0	0	0	0	0	0	0	0	0	0	0	0	0	0	1	0	0	0	1	1	0	1	0	0	0	0	0	0	1	0	0	0	0	0	0	0	0	0	0	1	0	0	0	0	0	0	1	0
29	359	0	0	0	0	0	0	0	0	0	1	0	0	0	0	2	0	0	0	0	1	1	1	0	0	0	1	0	0	1	0	0	0	0	0	0	0	0	0	0	0	0	0	0	0	0	0	1	0
30	48	0	0	0	0	0	0	0	0	0	1	0	0	1	0	1	0	0	0	1	1	0	2	1	0	0	2	0	0	1	0	1	0	0	0	0	0	0	0	1	1	0	0	1	0	0	0	0	1
30	48	0	0	0	0	0	0	0	0	0	1	0	0	0	0	0	0	0	0	0	1	0	3	0	0	0	3	1	0	3	0	0	1	0	0	0	0	0	0	1	1	0	0	1	0	0	0	0	0
30	48	0	0	0	0	0	0	0	0	0	1	0	0	1	0	0	0	0	1	4	1	2	2	0	0	0	2	0	0	2	0	1	1	0	1	0	0	0	0	0	2	0	0	1	0	0	0	0	2
31	574	0	0	0	0	0	0	0	0	0	1	0	0	1	0	0	0	0	0	2	0	1	1	0	0	0	0	0	0	0	0	0	0	0	0	0	0	0	0	0	0	0	0	0	0	0	0	0	3
31	574	0	0	0	0	0	0	0	0	0	1	0	0	0	0	0	0	0	0	1	0	1	0	0	0	0	0	0	0	0	0	0	5	0	0	0	0	0	0	0	0	0	0	0	0	0	0	0	1
31	574	0	0	0	0	0	0	0	0	0	0	1	0	0	0	0	0	0	0	2	0	0	0	0	0	0	0	0	0	0	0	0	1	0	1	0	0	0	0	0	0	1	0	0	0	0	0	0	1
32	574	0	0	0	0	0	0	0	0	0	0	0	0	0	0	1	0	0	0	2	0	1	2	0	0	0	0	0	0	0	1	0	1	0	0	0	0	0	0	0	2	0	0	0	0	0	0	0	0
32	574	0	0	0	0	0	0	0	0	0	0	0	0	0	0	0	0	0	0	1	0	0	2	0	0	0	0	0	0	0	0	0	1	0	0	0	0	0	0	0	1	0	0	0	0	0	0	0	1
32	574	0	0	0	0	0	1	0	0	0	0	0	0	0	0	1	0	0	0	2	0	1	0	0	0	0	0	0	0	0	0	0	0	0	0	0	0	0	0	0	1	0	0	0	0	0	0	0	1
33	941	0	0	1	0	0	0	0	0	0	0	0	0	0	0	2	0	0	0	0	1	0	1	1	0	0	0	0	0	0	0	0	1	0	2	0	0	0	0	2	1	1	0	0	0	0	0	0	4
33	941	0	0	0	1	0	0	0	0	0	0	1	0	1	0	0	0	0	1	0	0	2	1	1	0	0	0	0	0	1	0	0	2	2	1	0	0	0	0	3	0	1	0	0	0	0	0	0	2
33	941	0	0	0	0	0	0	0	0	0	1	0	0	0	0	1	0	0	1	2	1	3	1	0	0	0	0	0	0	0	0	0	0	0	1	0	0	0	0	1	1	1	0	0	0	0	0	0	5
34	941	0	0	0	0	0	0	0	0	0	0	0	1	0	0	2	0	0	1	3	1	1	2	1	0	0	0	0	0	0	0	0	3	0	1	0	0	0	0	0	0	1	0	0	0	0	0	0	4
34	941	0	0	0	0	0	0	0	0	0	1	1	0	0	0	0	0	0	2	2	2	1	1	0	0	0	0	0	0	0	0	1	4	0	1	0	0	0	0	1	0	0	0	0	0	0	0	0	1
34	941	0	0	0	0	0	0	0	0	0	1	0	0	0	0	0	0	0	2	1	1	0	2	1	0	0	0	0	0	0	0	0	3	0	0	0	0	0	1	0	0	0	0	0	0	0	0	0	4
35	941	0	0	0	0	0	1	0	0	0	1	0	0	1	0	1	2	0	1	1	0	1	1	0	0	0	0	0	0	0	0	1	2	0	1	0	0	0	0	0	0	0	0	0	0	0	0	0	2
35	941	0	0	0	0	0	0	0	0	0	0	0	0	0	0	2	0	0	2	1	1	0	1	0	0	0	0	0	0	0	0	0	1	0	1	0	0	0	0	2	1	0	0	0	0	0	0	0	4
35	941	0	0	0	0	0	0	0	0	0	0	0	0	0	0	0	1	0	0	0	0	1	1	1	0	1	0	0	0	0	0	1	0	0	0	2	0	0	0	0	0	0	0	0	0	0	0	0	2
36	941	0	0	0	0	0	1	0	0	0	0	1	0	1	0	1	0	0	0	0	2	0	1	1	0	0	1	0	0	0	0	1	0	0	1	0	0	0	1	2	0	0	0	0	0	0	0	0	2
36	941	0	0	0	0	0	0	0	0	0	0	1	0	0	0	2	0	0	3	1	0	0	1	1	0	0	2	0	0	0	0	0	1	0	1	0	0	0	0	1	0	0	1	0	0	0	0	0	6
36	941	0	0	0	1	0	0	0	0	0	1	1	0	0	0	0	0	0	0	1	0	0	1	0	0	0	0	0	0	0	0	0	1	0	1	0	0	0	1	2	0	0	0	0	0	1	0	0	5
37	662	0	0	0	0	2	0	0	0	0	1	0	0	0	0	1	0	0	1	0	0	2	1	0	0	0	2	0	0	0	0	0	2	0	2	0	0	0	0	2	1	0	0	0	0	0	0	0	1
37	662	0	0	0	0	0	0	0	0	0	0	0	0	0	0	1	0	0	1	1	0	1	2	0	0	0	3	0	0	0	0	0	3	0	1	0	0	0	0	3	1	0	0	0	0	0	0	0	3
37	662	0	0	0	0	0	0	1	0	0	0	0	0	0	0	1	0	0	1	2	0	0	1	0	0	0	3	0	0	0	0	0	1	0	3	0	0	0	0	3	3	0	0	0	0	0	0	0	3
38	662	0	0	0	0	2	0	0	0	0	0	0	0	0	0	0	0	0	0	1	2	0	0	0	0	0	2	0	1	1	0	1	2	0	1	0	0	0	0	1	0	0	0	0	0	0	0	0	1
38	662	0	0	0	0	0	1	0	0	0	0	0	0	1	0	0	0	0	1	1	2	2	2	1	0	0	0	0	0	1	0	0	0	0	1	0	0	0	0	1	1	0	0	0	0	0	0	0	4
38	662	0	0	0	0	0	0	0	0	0	0	0	0	0	0	0	0	0	1	0	1	0	0	0	0	0	1	0	0	0	0	1	0	0	0	0	0	0	0	0	0	0	0	0	0	0	0	0	3
39	662	0	0	0	0	0	0	0	0	0	0	0	0	0	0	0	0	0	0	0	0	1	1	0	0	0	1	0	0	0	0	0	1	0	0	0	0	0	0	3	0	0	0	0	0	0	0	0	3
39	662	0	0	0	0	2	0	0	0	0	2	0	0	0	0	0	0	0	0	0	2	0	1	1	0	0	4	0	0	0	0	0	2	0	0	0	0	0	0	2	0	0	0	0	0	0	0	0	1
39	662	0	0	0	0	0	0	0	0	0	0	1	1	0	0	0	0	0	0	2	0	1	2	0	0	0	3	0	0	0	0	0	1	0	0	0	0	0	0	1	1	0	0	0	0	0	0	0	3
40	1200	0	0	0	0	0	0	0	0	0	0	0	0	0	0	1	0	0	1	0	0	1	3	2	0	0	0	0	0	0	0	0	2	0	1	0	0	0	0	3	1	2	0	0	0	0	0	0	5
40	1200	0	0	1	0	0	0	0	0	0	1	1	0	1	0	0	0	0	1	0	0	1	3	0	0	0	0	0	0	0	0	0	4	0	3	0	0	0	1	3	1	3	0	0	0	1	0	0	2
40	1200	0	0	0	0	0	0	0	0	0	0	0	0	0	0	0	0	0	0	0	0	0	0	0	0	0	0	0	0	0	0	0	1	0	2	0	0	0	0	3	0	0	0	0	0	0	0	0	0
41	1200	0	0	0	0	0	0	0	0	0	0	0	1	0	0	1	0	0	1	1	0	0	1	0	0	0	0	0	0	2	0	0	2	0	0	1	0	0	0	3	0	0	0	0	0	0	0	0	3
41	1200	0	0	0	0	0	1	0	0	0	0	0	0	0	0	0	0	0	1	0	0	0	3	0	0	0	1	0	0	0	0	1	2	0	1	1	0	0	0	4	0	3	0	0	0	0	0	0	2
41	1200	0	0	0	0	0	0	0	0	0	0	0	0	0	0	0	0	0	1	0	0	1	1	1	0	0	0	0	0	0	0	1	1	0	0	0	0	0	0	2	0	0	0	0	0	0	0	0	2
42	1200	0	0	0	0	0	0	0	0	0	0	0	0	0	0	0	1	0	2	0	0	1	0	0	0	0	0	0	0	0	0	0	3	0	0	0	0	0	0	4	2	1	0	0	0	0	0	0	1
42	1200	0	0	0	0	0	1	0	0	0	0	1	1	0	0	1	0	0	1	0	0	1	1	0	0	0	0	0	0	0	0	1	1	0	1	0	1	0	0	5	1	2	0	0	0	0	0	0	4
42	1200	0	0	0	0	0	0	0	0	0	0	1	0	1	0	0	0	0	0	0	0	0	0	1	0	0	0	0	0	0	0	0	5	0	0	0	0	0	0	6	1	0	0	0	0	0	0	0	0
43	1200	0	0	0	0	0	0	0	0	0	0	0	0	0	0	0	0	0	0	0	0	0	1	0	0	0	2	0	0	0	0	0	0	0	1	0	0	0	1	1	2	0	0	0	0	0	0	0	1
43	1200	0	0	0	0	0	0	0	0	0	0	0	0	0	0	0	0	0	3	0	0	1	0	0	0	1	1	0	0	0	0	0	0	0	1	0	0	0	1	2	1	0	0	0	0	0	0	0	2
43	1200	0	1	0	0	0	0	0	0	0	0	0	0	0	0	0	0	0	1	1	0	1	1	0	0	0	0	0	0	0	0	0	2	0	1	0	0	0	0	2	2	0	0	0	0	0	0	0	2
44	337	0	0	0	0	0	1	1	0	0	0	0	0	0	0	0	0	0	0	1	0	1	2	0	0	0	2	1	1	2	0	0	0	0	1	0	0	0	0	0	1	0	0	1	0	0	0	0	0
44	337	0	0	0	0	1	1	0	0	0	1	0	0	0	0	1	1	0	0	1	0	1	2	0	0	0	0	2	2	0	0	1	0	0	2	0	2	0	0	2	2	0	0	0	0	0	0	0	0
44	337	0	0	0	0	0	2	0	0	0	0	0	0	1	0	1	0	0	1	2	1	1	2	0	0	0	0	1	0	0	0	0	0	0	2	0	0	0	0	0	0	0	1	0	0	0	0	0	0
45	337	0	0	0	0	1	0	0	0	0	1	0	0	0	0	1	0	0	0	2	1	2	2	0	0	0	0	0	1	0	0	0	0	0	1	0	1	0	0	0	1	0	0	0	0	0	0	0	0
45	337	0	0	0	0	1	0	0	0	0	1	0	2	1	0	1	0	0	1	1	1	1	3	0	0	0	0	1	1	0	0	1	0	0	1	0	1	0	0	0	0	0	0	0	0	0	0	0	0
45	337	0	0	0	0	0	0	0	0	0	1	0	0	1	0	2	0	0	1	1	1	2	1	0	0	0	0	1	0	0	0	0	0	0	2	0	0	0	0	0	1	0	0	0	0	0	0	0	0
46	258	0	0	0	0	0	0	0	0	0	0	0	0	0	0	2	0	0	2	2	0	1	1	0	0	0	0	0	0	1	0	0	2	0	4	0	0	0	0	2	2	0	0	0	0	0	0	0	4
46	258	0	0	0	0	0	0	0	0	0	1	0	0	1	0	1	0	0	2	0	1	4	0	0	0	0	2	0	0	0	0	0	1	0	3	0	0	0	0	0	0	0	0	0	0	0	0	0	1
46	258	0	0	0	0	0	0	0	0	0	2	0	0	1	0	0	0	0	1	0	0	2	0	1	0	0	0	0	0	0	0	0	0	0	1	0	0	0	0	0	0	0	0	0	0	0	0	0	1
47	258	0	0	0	0	0	0	0	0	0	0	0	0	1	0	1	0	0	0	1	3	1	3	0	0	0	1	0	0	0	0	0	0	0	1	0	0	0	0	0	1	1	0	0	0	0	0	0	1
47	258	0	0	0	0	0	0	0	0	0	0	0	0	0	0	1	1	0	0	0	1	0	0	0	0	0	1	0	0	0	0	0	1	0	1	0	0	0	0	0	0	1	0	0	0	0	0	0	2
47	258	0	0	0	0	0	0	0	0	0	0	0	0	1	0	0	0	0	0	0	0	2	0	0	0	0	0	0	0	0	0	0	1	0	2	0	0	0	0	0	0	0	0	0	0	0	0	0	0
48	166	0	0	0	0	0	1	0	0	0	0	0	0	0	0	1	0	0	0	1	1	2	2	0	0	0	0	0	0	4	0	0	0	0	2	0	0	1	0	0	2	0	0	0	0	0	0	0	0
48	166	0	0	0	0	1	1	0	0	0	0	0	0	0	0	0	1	0	0	0	0	1	2	0	0	0	2	0	0	3	0	0	1	0	2	0	0	0	0	0	2	0	0	0	0	0	0	0	0
48	166	0	0	0	0	2	0	1	0	0	0	0	0	0	0	1	0	0	0	0	0	1	1	1	0	0	1	0	0	3	0	0	0	0	3	0	0	4	0	0	2	0	1	1	0	0	0	0	0
49	211	0	0	0	0	0	0	0	0	0	2	0	0	1	0	0	0	0	0	3	0	0	1	0	0	0	0	0	0	3	0	1	0	0	0	0	0	0	0	0	0	0	2	1	0	0	0	0	0
49	211	0	0	0	0	0	0	0	0	0	1	0	0	1	0	0	0	0	0	0	0	3	0	0	0	0	1	1	0	2	0	1	1	0	0	0	0	0	0	1	0	0	0	0	0	0	0	0	0
49	211	0	0	0	0	0	0	0	0	0	1	0	0	1	0	0	0	0	0	1	1	1	2	0	0	0	0	0	0	2	0	1	0	0	0	0	0	1	0	1	0	0	0	1	0	0	0	0	0
50	307	0	0	0	0	1	0	0	0	0	0	0	0	0	0	0	0	0	0	1	1	1	1	0	0	0	2	0	0	0	0	0	0	0	0	0	0	2	0	1	0	0	0	0	0	0	1	0	0
50	307	0	0	0	0	0	0	1	0	0	0	0	1	0	0	1	0	0	0	1	2	1	1	1	0	0	2	1	0	1	0	0	0	0	1	0	0	1	0	1	0	0	1	0	0	0	1	0	1
50	307	0	0	0	0	0	0	0	0	0	0	0	1	1	0	0	0	0	0	1	0	2	1	1	0	0	2	0	0	1	0	0	0	0	1	0	0	2	0	0	0	0	1	0	0	0	1	0	1
51	350	0	0	0	0	0	0	0	0	0	0	0	0	0	0	1	0	0	0	2	1	0	1	0	0	0	3	0	1	1	0	0	0	0	0	0	0	0	0	0	0	0	0	0	0	0	0	0	1
51	350	0	0	0	0	0	0	1	0	0	1	0	0	1	0	1	0	0	0	1	2	1	1	1	0	0	3	1	0	1	0	1	0	0	0	0	0	0	0	0	0	0	0	0	0	0	0	0	0
51	350	0	0	0	0	0	0	0	0	0	0	0	1	1	0	0	0	0	0	3	1	1	2	0	0	0	1	0	0	0	0	1	0	0	0	0	0	1	0	0	0	0	1	0	0	0	0	1	0
52	350	0	0	0	0	0	0	0	0	0	0	0	0	0	0	1	0	0	2	1	0	1	1	0	0	0	3	0	1	0	0	1	1	0	1	0	0	1	0	0	0	0	0	0	0	0	0	1	1
52	350	0	0	0	0	0	0	0	0	0	0	0	0	0	0	0	0	0	1	1	3	0	1	0	0	0	0	0	0	0	0	0	1	0	1	0	0	0	0	0	0	0	0	0	0	0	0	0	0
52	350	0	0	0	0	0	0	0	0	0	0	0	0	0	0	1	0	0	2	1	1	1	1	0	0	0	1	0	0	0	0	1	0	0	1	0	0	0	0	2	0	0	0	0	0	0	0	1	1
53	656	0	0	0	0	0	0	0	0	0	0	0	0	0	0	1	0	0	0	1	0	1	1	0	0	0	0	0	0	0	0	0	2	0	1	0	0	0	0	0	1	1	0	0	0	0	0	0	2
53	656	0	0	0	0	0	0	0	0	0	0	0	0	0	0	0	0	0	0	2	0	0	1	0	0	0	0	1	0	0	0	0	2	0	2	0	0	0	0	1	2	1	0	0	0	0	0	0	4
53	656	0	0	0	0	0	0	0	0	0	1	0	0	1	0	0	0	0	0	2	1	1	1	0	0	0	0	0	0	0	0	1	1	0	2	0	0	0	0	0	0	0	0	0	0	0	0	0	1
54	957	0	0	0	0	0	0	0	0	0	0	0	0	0	0	0	0	0	2	0	1	0	1	1	0	0	0	0	0	0	0	1	2	0	1	0	0	0	0	2	0	0	0	0	0	0	0	0	3
54	957	0	0	0	0	0	0	0	0	0	0	0	0	0	0	0	0	0	0	1	1	0	0	0	0	0	1	0	0	0	0	0	0	0	0	0	0	0	0	2	0	0	0	0	0	0	0	0	2
54	957	0	0	0	0	0	0	1	0	0	0	0	0	0	0	0	0	0	0	0	0	0	1	0	0	0	1	0	0	0	0	0	1	0	0	0	0	0	0	2	0	0	0	0	1	0	0	0	2
55	957	0	0	0	0	0	0	0	0	0	0	0	1	0	0	0	1	0	0	0	0	0	1	0	0	0	0	0	0	0	0	0	2	0	1	0	0	0	0	1	0	1	0	0	0	0	0	0	2
55	957	0	0	0	0	0	0	0	0	0	0	0	1	0	0	0	0	0	0	1	1	1	0	0	0	0	0	0	0	0	0	0	1	0	1	0	0	0	0	2	0	0	0	0	0	0	0	0	1
55	957	0	0	0	0	0	0	1	0	0	1	0	0	0	0	1	1	0	0	0	0	0	1	0	0	0	0	0	0	0	0	0	0	0	1	0	0	0	0	1	1	1	0	0	0	0	0	0	4
56	681	0	0	0	0	0	0	0	0	0	0	0	1	0	0	1	0	0	1	1	0	0	0	0	0	0	0	0	0	0	0	0	0	0	1	0	0	0	1	2	2	2	0	0	0	0	0	0	4
56	681	0	0	0	0	0	0	0	0	0	0	0	0	0	0	1	0	0	1	1	0	1	0	0	0	0	0	0	0	0	0	0	3	0	0	0	0	0	0	4	0	0	0	0	1	0	0	0	2
56	681	0	0	0	0	0	0	0	0	0	0	0	0	0	0	0	0	1	1	1	1	1	0	0	0	0	0	0	0	0	0	0	1	0	2	0	0	0	0	3	0	0	0	0	0	0	0	0	4
57	681	0	0	0	0	0	0	0	0	0	0	0	0	0	0	0	0	0	0	1	0	2	1	1	0	0	0	0	1	1	0	1	0	0	1	0	0	0	0	5	0	1	0	0	1	0	0	1	2
57	681	0	0	0	0	0	0	0	0	0	0	0	0	0	0	1	0	1	0	2	1	1	0	0	0	0	0	0	0	0	0	0	3	0	0	0	0	0	0	3	0	0	0	0	0	0	0	0	3
57	681	0	0	0	0	0	0	0	0	0	0	0	0	0	0	0	0	0	0	1	0	0	1	0	0	0	0	0	0	0	0	0	2	0	2	0	0	0	0	3	0	1	0	0	1	0	0	0	2
58	1021	0	0	0	0	0	0	0	0	0	0	0	0	0	0	1	0	0	2	1	0	0	1	0	0	0	0	0	0	0	0	0	2	0	0	0	0	0	0	1	0	0	0	0	0	0	0	0	6
58	1021	0	0	0	0	0	0	0	0	0	0	1	0	1	0	0	0	0	1	2	1	1	0	1	0	0	0	0	0	0	0	0	2	0	2	0	0	0	0	1	0	0	0	0	0	0	0	0	1
58	1021	0	0	0	0	0	0	0	0	0	0	0	0	0	0	1	0	0	1	1	0	0	1	1	0	1	0	0	0	0	0	0	1	0	1	0	0	0	0	0	0	0	0	0	0	0	0	0	4
59	1021	0	0	0	0	0	0	0	0	0	0	0	1	0	0	0	0	0	1	0	0	1	1	0	0	0	0	0	0	0	0	0	3	0	1	0	0	0	0	2	0	2	0	0	0	0	0	0	4
59	1021	0	0	0	0	0	0	0	0	0	0	1	0	0	0	0	0	0	1	3	0	0	1	1	0	0	0	0	0	0	0	0	1	0	1	0	0	0	0	2	0	2	0	0	0	0	0	0	3
59	1021	0	0	0	0	0	0	0	0	0	0	0	0	0	0	0	0	0	0	1	0	0	1	0	0	0	0	0	0	0	0	0	2	0	1	0	0	0	0	0	1	1	0	0	0	0	0	0	5
60	1151	0	0	0	0	0	0	0	0	0	0	0	0	0	0	0	0	0	0	0	1	0	0	0	0	0	0	0	0	0	0	0	1	1	1	0	0	0	0	0	1	0	0	0	0	0	0	0	2
60	1151	0	0	0	0	0	0	0	0	0	0	0	0	0	0	1	0	0	0	0	0	0	2	0	0	0	0	0	0	0	0	0	0	0	2	0	0	0	0	1	1	0	0	0	0	0	0	0	2
60	1151	0	0	0	0	0	0	0	0	0	0	0	0	0	0	0	0	0	0	1	0	1	0	0	0	0	0	0	0	0	0	0	1	1	1	0	0	0	0	1	0	0	0	0	0	0	0	0	0
61	1151	0	0	0	0	0	0	0	0	0	0	0	0	0	0	2	0	0	0	2	2	0	1	0	0	0	0	0	0	0	0	0	0	0	2	0	0	0	0	0	1	0	0	0	0	0	0	0	3
61	1151	0	0	0	0	0	0	0	0	0	0	0	0	0	0	1	0	0	0	1	1	1	0	0	0	0	0	0	0	0	0	0	0	1	1	0	0	0	0	0	2	0	0	0	0	0	0	0	2
61	1151	0	0	0	1	0	0	0	0	0	0	0	1	0	0	0	0	0	0	0	0	0	1	1	0	0	0	0	0	0	0	0	1	3	1	0	0	0	0	0	0	0	0	0	0	0	0	0	1
62	1151	0	0	0	0	0	0	0	0	0	0	0	0	0	0	0	0	0	1	2	0	1	1	0	0	0	0	0	0	0	0	1	1	0	2	1	0	0	0	5	0	1	0	0	0	0	0	0	3
62	1151	0	0	0	0	0	0	0	0	0	0	1	0	0	0	0	0	0	1	0	1	1	1	0	0	1	0	0	0	1	0	0	2	0	3	0	0	0	0	2	0	0	0	0	0	0	0	0	5
62	1151	0	0	0	0	0	0	0	0	0	0	1	0	0	0	0	0	0	1	0	0	0	0	1	0	0	0	0	0	1	0	3	1	0	2	0	0	0	0	2	0	0	0	0	0	0	0	0	1
63	1151	0	0	0	0	0	0	0	1	0	0	0	0	0	0	1	0	0	1	1	2	1	2	0	0	0	0	0	0	0	0	0	2	0	1	0	0	0	1	2	1	1	0	0	0	0	0	0	5
63	1151	0	0	0	0	0	0	0	0	0	0	0	0	0	0	0	0	0	1	1	0	1	1	1	0	1	0	0	0	0	0	0	0	0	2	0	0	0	0	1	1	0	0	0	0	0	0	0	2
63	1151	0	0	0	0	0	0	0	0	0	0	0	0	0	0	0	0	0	1	0	0	0	1	1	0	0	0	0	0	0	0	0	1	0	2	1	0	0	1	3	0	0	0	0	0	0	0	0	2
64	876	0	0	0	0	0	0	0	0	0	0	0	1	0	0	0	0	0	2	1	1	1	1	0	0	0	0	0	0	0	0	0	0	0	0	0	0	0	0	3	1	0	0	0	1	0	0	0	3
64	876	0	0	0	0	0	0	0	0	0	0	0	0	0	0	0	0	0	1	0	1	0	0	1	0	2	0	0	0	0	0	0	0	0	0	0	0	0	0	2	0	1	0	0	1	0	0	0	1
64	876	0	0	0	0	0	0	0	0	0	0	0	1	0	0	0	0	0	3	0	0	1	2	1	0	0	0	0	0	0	0	0	0	0	0	0	0	0	0	3	0	0	0	0	1	0	0	0	0
65	876	0	0	0	0	0	0	0	0	0	1	0	0	0	0	1	0	0	1	1	0	1	1	1	0	0	0	0	0	0	0	0	0	0	0	0	0	0	0	1	1	0	0	0	0	0	0	1	1
65	876	0	0	0	0	0	0	0	0	0	0	0	0	0	0	1	0	0	0	0	0	1	1	0	0	1	0	0	0	0	0	0	1	0	0	0	0	0	0	0	0	0	0	0	0	0	0	0	0
65	876	0	0	0	0	0	1	0	0	0	0	0	0	0	0	1	0	0	0	1	0	1	2	0	0	0	0	0	0	0	0	0	0	0	0	0	0	0	0	4	1	0	0	0	0	0	0	0	0
66	596	0	0	0	0	0	0	0	0	0	1	0	0	0	0	1	0	0	1	1	1	1	0	0	0	0	0	1	0	1	1	0	2	0	0	0	0	0	0	3	0	0	0	0	0	0	0	0	1
66	596	0	0	0	0	2	0	0	0	0	0	0	0	1	0	0	0	0	1	1	3	2	1	1	0	0	0	1	0	2	0	0	1	0	1	0	0	0	0	1	1	1	0	0	0	0	0	0	0
66	596	0	0	0	0	0	0	0	0	0	0	0	0	0	0	0	0	0	0	0	0	1	0	0	0	0	0	1	0	2	1	0	2	0	0	0	0	0	0	1	0	0	0	0	0	0	0	0	1
67	644	0	0	0	0	0	0	0	0	0	0	0	0	0	0	0	0	0	0	1	2	0	1	1	0	0	1	0	0	0	0	0	0	0	2	0	0	0	0	0	0	1	0	0	0	0	0	0	2
67	644	0	0	0	0	0	0	0	0	0	1	0	0	0	0	0	0	0	0	2	0	0	1	0	0	0	0	0	0	0	0	1	0	0	1	0	0	0	0	1	0	0	0	0	0	0	0	0	1
67	644	0	0	0	0	0	0	0	0	0	0	0	0	0	0	0	0	0	0	0	0	0	1	0	0	0	1	0	0	0	0	0	1	0	0	0	0	0	0	2	0	1	0	0	0	0	0	0	3
68	644	0	0	0	0	0	0	0	0	0	0	0	0	0	0	0	0	0	1	1	1	0	1	1	0	0	0	0	0	0	0	0	0	0	1	0	0	0	0	0	1	0	0	0	0	0	0	0	2
68	644	0	0	0	0	0	0	0	0	0	0	0	0	0	0	0	0	0	2	1	1	1	2	0	0	0	0	0	0	0	0	0	0	0	0	0	0	0	0	0	0	0	0	0	0	0	0	0	1
68	644	0	0	0	0	0	0	0	0	0	0	0	0	0	0	0	0	0	1	0	0	1	1	1	0	0	0	0	0	0	0	1	2	0	0	0	0	0	0	0	0	0	0	0	0	0	0	0	3
69	946	0	0	0	0	0	0	0	0	0	0	1	1	0	0	1	0	0	0	0	6	1	2	1	0	0	0	0	0	0	0	0	1	0	2	0	0	0	0	1	0	1	0	0	0	0	0	0	4
69	946	0	0	0	0	0	1	0	0	0	0	1	0	0	0	1	0	0	0	1	1	0	1	0	0	0	1	0	0	0	0	0	0	0	1	0	0	0	0	1	1	0	1	0	0	0	0	0	5
69	946	0	0	0	0	0	0	0	0	0	0	0	0	0	0	0	0	0	0	1	0	0	2	0	0	0	2	0	0	0	0	0	0	0	1	0	0	0	0	0	0	0	0	0	0	0	0	0	1
70	946	0	0	0	0	0	0	0	0	0	0	1	0	0	0	0	0	0	1	1	3	0	0	1	0	0	0	0	0	0	0	0	0	1	1	0	0	0	0	0	0	1	0	0	0	0	0	0	6
70	946	0	0	0	0	0	0	0	0	0	0	0	0	0	0	0	0	0	2	2	1	0	0	0	0	0	0	0	0	0	0	0	1	0	1	0	0	0	0	2	0	0	0	0	0	0	0	0	3
70	946	0	0	0	0	0	0	0	0	0	0	0	0	1	0	2	0	0	0	1	4	1	1	0	0	0	0	0	0	0	0	0	1	0	0	0	0	0	0	3	0	0	0	0	0	0	0	0	1
71	493	0	0	0	0	0	0	0	0	0	0	0	0	0	0	0	0	0	1	1	2	1	1	0	0	0	0	0	1	0	0	0	0	0	0	0	0	0	0	0	0	0	0	0	0	0	0	0	1
71	493	0	0	0	0	0	0	0	0	0	0	0	0	0	0	0	0	0	0	0	1	0	1	0	0	1	0	0	0	0	0	0	0	0	0	0	0	0	0	0	0	0	0	0	0	0	0	0	3
71	493	0	0	0	0	0	0	0	0	0	0	0	0	0	0	1	0	0	1	1	1	0	2	1	0	0	0	0	0	0	0	1	0	0	1	0	0	0	0	0	0	0	0	0	0	0	0	0	2
72	493	0	0	0	0	0	0	0	0	0	1	0	0	0	0	2	0	0	1	0	0	2	3	1	0	1	0	0	0	0	0	0	0	0	2	0	0	0	0	1	0	0	0	0	0	0	0	0	2
72	493	0	0	1	0	0	0	0	0	0	0	1	0	0	0	1	1	0	1	1	0	0	2	1	0	1	0	0	0	0	0	0	1	0	0	0	0	0	0	1	0	0	0	0	0	0	0	0	2
72	493	0	0	0	0	0	0	0	0	0	0	0	0	0	0	1	0	0	1	0	0	0	3	1	0	0	0	0	0	0	0	0	0	0	0	0	0	0	0	1	0	0	0	0	0	0	0	0	1
73	1180	0	0	0	0	0	0	0	1	0	0	0	0	1	0	2	0	0	2	1	0	0	1	0	0	0	0	0	0	0	0	0	1	0	0	1	0	0	0	3	0	0	0	0	0	0	0	0	4
73	1180	0	0	0	0	0	0	0	0	0	0	0	0	0	0	0	0	0	2	1	0	1	1	0	0	0	0	0	0	0	0	0	1	0	1	0	0	0	0	4	0	0	0	0	0	0	0	0	6
73	1180	0	0	0	0	0	0	0	0	0	0	0	0	0	0	0	0	0	2	1	0	0	1	1	0	1	0	0	0	1	0	0	1	0	0	0	0	0	1	1	0	0	0	0	0	0	0	0	6
74	1180	0	0	0	0	0	0	0	0	0	0	0	0	1	0	2	0	0	2	0	1	0	2	0	0	0	0	0	0	0	0	0	2	0	0	0	0	0	1	2	1	1	0	0	0	0	0	0	4
74	1180	0	0	0	0	0	0	0	0	0	0	1	0	0	0	0	0	0	1	1	0	0	2	0	0	0	0	0	0	0	0	0	2	0	0	0	0	0	1	2	0	0	0	0	0	1	0	0	5
74	1180	0	0	0	0	0	0	0	0	0	1	0	0	0	0	1	0	0	1	0	0	0	1	1	0	0	0	0	0	0	0	0	2	0	0	0	0	0	0	4	0	1	0	0	0	0	0	0	2
75	1180	0	0	0	0	0	2	0	0	0	0	2	0	0	0	0	0	0	1	1	0	0	1	1	0	0	0	0	0	0	0	0	2	0	1	0	0	0	0	0	0	0	0	0	0	0	0	0	4
75	1180	0	0	0	0	0	1	0	0	1	1	0	0	0	0	1	0	0	0	1	0	1	1	1	0	0	0	0	0	0	0	0	3	0	0	0	0	0	0	1	1	0	0	0	0	0	0	0	3
75	1180	0	0	0	0	0	0	0	1	0	0	0	0	0	0	0	0	0	0	0	0	0	1	0	0	0	0	0	0	0	0	0	1	0	0	1	0	0	0	2	0	0	1	0	0	0	0	0	5
76	1180	0	0	0	0	0	1	0	0	0	0	2	0	0	0	0	0	0	2	1	0	0	1	1	0	0	0	0	0	0	0	0	2	0	0	0	0	0	1	1	1	1	0	0	0	0	0	0	4
76	1180	0	0	0	0	0	0	0	0	0	1	0	1	0	0	0	0	0	0	2	0	0	1	1	0	0	0	0	0	0	0	0	3	0	0	1	0	0	0	2	0	0	0	0	0	0	0	0	3
76	1180	0	0	0	0	0	0	0	0	0	0	0	0	0	0	0	0	0	0	2	0	2	2	2	0	0	0	0	0	0	0	0	1	0	0	0	0	0	1	4	1	1	0	0	0	0	0	0	4
77	559	0	0	0	0	0	0	0	0	0	0	0	0	0	0	1	0	1	0	1	1	1	2	0	0	2	0	0	0	0	0	0	0	0	1	0	1	0	0	1	1	0	1	0	0	0	0	0	1
77	559	0	0	0	0	0	0	0	0	0	0	0	0	0	0	1	0	1	0	1	1	1	1	1	0	1	1	0	0	0	0	1	0	0	2	0	0	0	0	1	0	0	0	0	0	0	0	0	2
77	559	0	1	0	0	0	0	0	0	0	0	0	0	0	0	0	0	0	0	1	0	1	3	0	0	0	1	0	0	0	0	0	0	0	2	0	0	0	0	0	1	0	0	0	0	0	0	0	3
78	559	0	0	0	0	0	0	0	0	0	0	0	1	0	0	1	0	0	1	0	1	1	2	1	0	0	0	1	0	1	0	0	0	0	0	1	0	0	0	1	0	0	0	0	0	0	0	0	2
78	559	0	1	0	0	0	0	0	0	0	2	0	0	0	0	1	0	0	0	1	3	1	1	1	0	0	0	0	0	0	0	0	0	0	1	0	0	0	0	1	0	0	0	0	0	0	0	0	2
78	559	0	1	0	0	0	0	0	0	0	1	0	0	0	0	0	0	0	0	0	0	0	0	0	0	0	0	0	0	1	0	1	0	0	2	0	0	0	0	0	0	0	0	0	0	0	0	0	1
79	804	0	0	0	0	0	1	0	0	0	0	0	1	1	0	0	0	0	0	1	0	0	1	0	0	0	0	0	0	0	0	0	2	0	2	0	0	0	0	0	0	0	0	0	0	0	0	0	3
79	804	0	0	0	0	0	0	0	0	0	0	0	0	1	0	0	0	0	0	1	0	0	0	0	0	1	0	0	0	0	0	0	0	0	1	0	0	0	0	0	0	0	0	0	0	0	0	0	2
79	804	0	0	0	0	0	0	0	0	0	0	0	0	1	0	0	0	0	0	1	1	1	0	1	0	0	0	0	0	0	0	0	1	0	2	0	0	0	0	1	0	0	0	0	0	0	0	0	4
80	804	0	0	0	0	0	0	0	0	0	0	0	1	0	0	0	0	0	1	0	0	0	1	0	0	1	0	0	0	0	0	0	2	0	2	0	0	0	0	0	1	0	0	0	0	0	0	0	4
80	804	0	0	0	0	1	0	0	0	0	1	1	1	0	0	0	0	0	0	1	0	1	1	1	0	0	0	0	0	0	0	0	1	0	1	0	0	0	0	0	0	0	0	0	0	0	0	0	3
80	804	0	0	1	0	0	0	0	0	0	1	0	0	0	0	1	0	0	0	2	1	1	0	1	0	0	0	0	0	0	0	0	2	0	1	0	0	0	0	1	0	1	0	0	0	0	0	0	3
81	640	0	0	0	0	0	0	1	0	0	0	0	0	0	0	0	0	0	0	1	0	0	0	0	0	0	0	0	0	0	0	0	1	0	0	0	0	0	0	0	1	1	0	0	0	0	0	0	0
81	640	0	0	0	0	0	0	1	0	0	0	0	0	1	0	1	0	0	0	2	0	1	1	0	0	0	0	0	0	0	0	0	1	0	0	0	0	0	0	0	0	0	0	0	0	0	0	0	4
81	640	0	0	0	0	0	0	1	0	0	0	0	0	0	0	1	0	0	1	2	0	1	1	1	0	1	0	0	0	0	0	1	1	0	1	0	0	0	0	0	1	2	0	0	0	0	0	0	3
82	640	0	0	0	0	0	0	0	0	0	1	0	0	0	0	1	0	0	0	0	0	1	0	0	0	0	0	0	0	0	0	0	2	0	0	0	0	0	0	0	0	1	0	0	0	0	0	0	1
82	640	0	0	0	0	0	0	0	0	0	1	0	0	0	0	1	0	0	1	1	0	0	2	0	0	0	0	0	0	0	0	0	1	0	0	0	0	0	0	0	1	1	0	0	0	0	0	0	2
82	640	0	0	0	0	0	0	1	0	0	0	0	0	0	0	1	0	0	0	2	1	1	3	0	0	0	0	0	0	0	0	0	0	0	0	0	0	0	0	0	1	1	0	0	0	0	0	0	1
83	1110	0	0	0	0	0	0	0	0	0	0	1	1	1	0	1	0	0	2	0	1	1	0	1	0	0	0	0	0	0	0	1	1	0	1	0	0	0	0	1	0	0	0	0	0	0	0	0	2
83	1110	0	0	0	0	0	0	0	0	0	0	0	1	0	0	0	0	0	2	0	0	0	1	0	0	0	0	0	0	0	0	0	2	0	1	0	0	0	1	2	0	0	0	0	0	0	0	0	3
83	1110	0	0	0	0	0	0	0	0	0	0	0	0	0	0	1	0	0	1	1	0	2	1	0	0	0	0	0	0	0	0	0	1	0	1	0	0	0	0	2	0	0	0	0	0	0	0	0	2
84	1110	0	0	0	0	0	0	0	0	0	0	1	0	0	0	0	0	0	0	1	0	1	2	0	0	1	0	0	0	0	0	1	2	0	1	0	0	0	0	1	0	0	0	0	0	0	0	0	2
84	1110	0	0	0	0	0	0	0	0	0	0	0	0	0	0	0	0	0	0	0	0	0	0	0	0	1	0	0	0	1	0	1	2	0	1	0	0	0	0	2	0	0	0	0	0	1	0	0	5
84	1110	0	0	0	0	0	0	0	0	0	0	1	0	0	0	0	0	0	0	1	0	2	1	1	0	1	0	0	0	0	0	0	0	0	2	0	0	0	0	3	0	0	0	0	0	1	0	0	2
85	823	0	0	0	0	0	0	0	0	0	0	0	0	0	0	1	0	0	1	0	0	1	0	1	0	0	0	0	0	0	0	0	2	0	1	0	0	0	0	2	1	1	0	0	0	0	0	0	0
85	823	0	0	0	0	0	1	0	0	0	0	1	0	0	0	0	0	0	2	1	0	0	2	0	0	0	0	0	0	1	0	0	1	0	0	0	0	0	0	1	1	2	0	0	0	0	0	0	1
85	823	0	0	0	0	0	1	0	0	0	1	0	0	0	0	0	0	0	1	0	0	0	0	0	0	0	0	0	0	0	0	0	1	0	1	1	0	0	0	1	0	1	0	0	0	0	0	0	0
86	823	0	0	0	0	0	1	0	0	0	1	0	0	0	0	0	0	0	1	1	0	1	0	0	0	0	0	0	0	0	0	0	3	0	0	0	0	0	0	3	0	1	0	0	0	0	0	0	0
86	823	0	0	0	0	0	0	0	0	0	1	1	0	1	0	0	0	0	1	1	0	0	2	0	0	1	0	0	0	1	0	0	2	0	0	0	0	0	0	2	1	1	0	0	0	0	0	0	2
86	823	0	0	0	0	0	1	0	0	0	0	0	0	0	0	0	0	0	1	0	0	0	2	0	0	0	0	0	0	0	0	0	3	0	0	0	0	0	0	0	0	1	0	0	0	0	0	1	0
87	537	0	0	0	0	0	0	0	0	0	1	0	0	0	0	1	0	0	1	1	2	0	0	0	0	0	1	0	0	1	0	0	1	0	0	0	0	0	0	1	1	0	0	0	0	0	0	2	0
87	537	0	0	0	0	0	0	0	0	0	0	0	0	0	0	0	0	0	2	2	0	0	2	1	0	0	1	0	0	0	0	1	2	0	0	0	0	0	0	1	1	0	0	0	0	0	0	3	0
87	537	0	0	0	0	1	0	0	0	0	1	0	1	1	0	1	1	0	1	0	0	0	2	0	0	0	1	0	0	1	0	0	2	0	0	0	0	0	0	0	1	0	0	0	0	0	0	3	0
88	711	0	0	0	0	0	0	0	0	0	0	1	0	1	0	1	0	0	0	0	1	0	1	1	0	0	0	0	1	0	0	0	0	0	0	0	0	0	0	2	2	1	2	0	0	0	0	0	2
88	711	0	0	0	0	0	0	0	0	0	0	1	0	0	0	0	0	0	1	1	0	0	0	1	0	0	0	0	0	0	0	1	2	0	3	0	0	0	0	2	0	0	0	0	0	0	0	0	1
88	711	0	0	0	0	0	0	0	0	0	1	1	0	0	0	0	0	0	0	1	0	1	1	1	0	0	0	0	1	1	0	1	0	0	0	0	0	0	0	1	1	1	0	0	0	0	0	0	2
89	711	0	0	0	0	0	0	0	0	0	0	0	0	0	0	0	0	0	0	1	1	1	1	1	0	0	0	0	0	0	0	0	1	0	1	0	0	0	0	1	0	1	0	0	0	0	0	0	3
89	711	0	0	0	0	0	0	0	0	0	0	1	1	1	0	0	0	0	0	2	4	1	2	1	0	0	1	0	0	0	0	0	1	0	0	0	0	0	0	1	0	0	0	0	0	0	0	0	1
89	711	0	0	0	0	0	0	0	0	0	1	1	0	0	0	0	0	0	0	1	1	1	2	1	0	0	1	0	0	0	0	0	1	0	1	0	0	0	0	1	0	0	0	0	0	0	0	0	1
[truncated: 25 more columns]
